# Supplementary material for: The Complete Genome Sequence of ‘Candidatus Liberibacter solanacearum’, the Bacterium Associated with Potato Zebra Chip Disease
Source: PLoS One. 2011 Apr 28;6(4):e19135. doi: 10.1371/journal.pone.0019135 (PMC3084294; doi:10.1371/journal.pone.0019135)
Supplement: Table S5 — Summary of transporter analysis from ‘ Candidatus Liberibacter solanacearum’. (XLSX) [file pone.0019135.s013.xlsx]

## Sheet: Table S5
Supplemental Table 5. Transport-related proteins in the Ca. Liberibacters genomes.
Primary TC Category	Secondary TC category	Clas	Clso
1. Channels/Pores	1.A: α-Type Channels	4	4
	1.B: β-Barrel Porins	4	4
	C: Pore-Forming Toxins (Proteins and Peptides)	1	2
2. Electrochemical Potential-driven Transporters	2.A: Porters (uniporters, symporters, antiporters)	22	23
	2.C: Ion-gradient-driven energizers	2	2
3. Primary Active Transporters	3.A: P-P-bond-hydrolysis-driven transporters	59	61
	3.D: Oxidoreduction-driven transporters	19	19
4. Group Translocators	4.A: Phosphotransfer-driven group translocators	1	1
5. Transmembrane Electron Carriers	5.A: Transmembrane 2-electron transfer carriers	1	1
9. Incompletely Characterized Transport Systems	9.A: Recognized transporters of unknown biochemical mechanism	6	10
	9.B: Putative transport proteins	4	4
Total		123	131
